# Supplementary material for: Membrane-associated RING-CH protein (MARCH8) is a novel glycolysis repressor targeted by miR-32 in colorectal cancer
Source: J Transl Med. 2022 Sep 5;20:402. doi: 10.1186/s12967-022-03608-z (PMC9446774; doi:10.1186/s12967-022-03608-z)
Supplement: Supplementary file 2 — Additional file 2: Table S5. Correlation of MARCH1-11 expression in colorectal cancer tissues with different clinicopathological features in TCGA COAD. [file 12967_2022_3608_MOESM2_ESM.xlsx]

## Sheet: GSE39582 chisq_test_pvalue_matr
		Table S5-1. Correlation of MARCH1-11 expression in colorectal cancer tissues with different clinicopathological features in GSE39582
			MARCH-1	MARCH-2	MARCH-3	MARCH-4	MARCH-5	MARCH-6	MARCH-7	MARCH-8	MARCH-9	MARCH-10	MARCH-11
		gender	0.672837	0.108587	0.672837	0.932697	0.932697	0.0347476	0.0347476	0.554413	0.272261	1	0.932697
		age_at_diagnosis_Y	0.488823	0.651949	0.755723	0.306462	0.651949	0.904037	0.488823	0.405333	0.521136	0.377387	1
		TNM_stage	0.0177956	0.939809	0.629869	0.391666	7.5e-05	0.0206676	0.0284464	5.59e-05	0.0239116	0.935869	0.784889
		TNM_T	0.0118554	0.179466	0.610469	0.658413	0.191816	0.250133	0.349238	0.291258	0.582542	0.291278	0.421874
		TNM_N	0.141326	0.738843	0.265031	0.0549564	2.61e-05	0.0245746	0.972093	0.0005064	0.244383	0.998561	0.720808
		TNM_M	0.389129	0.818802	0.597274	0.963469	0.325352	0.497722	0.0516422	0.112968	0.00753577	0.340633	0.987819
		Tumor_location	0.197285	0.344401	0.344401	0.547384	0.344401	0.0480456	0.667359	0.796511	0.667359	0.197285	0.263817
		chemotherapy_adjuvant	0.854604	0.721874	0.343427	0.295198	0.00194695	0.00860993	0.721874	0.757508	0.483072	0.305028	0.834176
		chemotherapy_adjuvant_type	0.376824	0.502593	0.814314	0.911356	0.0295006	0.160944	0.215408	0.117582	0.464911	0.141247	0.386146
		RFS_event	0.88503	1	1	0.646046	0.041397	0.56534	0.878331	0.0845621	0.378264	0.055453	0.521348
		OS_event	0.951731	0.903636	0.951731	1	1	0.858635	0.172449	0.212475	0.0149719	0.191101	0.903636
		MMR_status	0.00179149	0.000434846	0.531504	0.5334	8.11e-09	7.78e-05	0.0232662	0.000125233	0.579921	0.000570804	0.17008
		cimp_status	0.0136194	0.00414335	0.704752	1	0.000308275	0.0315838	0.631223	0.140479	0.11815	0.719035	0.320015
		cin_status	1	0.0268649	1	1	0.00154752	0.216353	0.128718	0.0268649	0.408105	0.0868024	0.0264857
		TP53_mutation	0.0870626	0.419197	0.717612	0.854938	0.044678	0.341038	1	0.367687	0.658235	1	0.868863
		KRAS_mutation	0.15131	0.80607	0.00100065	0.807301	0.725711	0.420108	0.860436	0.0250724	0.0143082	0.294041	0.779832
		BRAF_mutation	0.0416898	0.0811224	0.767886	0.929716	0.124895	0.18281	0.476729	0.0359197	0.836042	0.22629	0.859063
		cit_molecularsubtype	1.93e-23	1.51e-14	6.98e-13	0.425322	1.71e-06	8.84e-07	0.00170916	2.82e-08	0.0139	0.000365619	0.520567
		age_at_diagnosis	0.447075	0.703834	0.703834	0.341921	0.703834	0.84925	0.447075	0.447075	0.568524	0.341921	1
		Clinicopathological features were assessed using the chi-square test.

## Sheet: TCGA COAD chisq_test_pvalue_mat
		Table S5-2. Correlation of MARCH1-11 expression in colorectal cancer tissues with different clinicopathological features in TCGA COAD
			MARCH-1	MARCH-2	MARCH-3	MARCH-4	MARCH-5	MARCH-6	MARCH-7	MARCH-8	MARCH-9	MARCH-10	MARCH-11
		age_at_initial_pathologic_diagnosis	0.79959	0.512236	0.249605	0.649383	0.512236	0.882656	0.840902	0.79959	0.649383	0.391942	0.0234586
		history_of_neoadjuvant_treatment	1	0.12354	0.0607951	0.623534	1	0.12354	0.123528	0.623534	1	1	0.296574
		pathologic_M	0.0205665	0.789792	0.930795	0.213774	0.146014	0.0587339	0.766683	0.110164	0.633888	0.734822	0.151457
		pathologic_N	0.0918248	0.33598	0.74259	0.541971	0.268835	0.979457	0.581045	0.752935	0.416099	0.201351	0.323744
		pathologic_T	0.0647514	0.679737	0.27912	0.160168	0.553222	0.285146	0.935589	0.935589	0.237983	0.0482618	0.397555
		gender.demographic	0.720042	0.480603	0.111434	0.480603	0.373321	0.597469	0.249168	0.592171	0.720042	0.592171	0.916804
		race.demographic	0.0597638	0.0244981	0.74647	0.641192	0.307981	0.872849	0.294388	0.237249	0.72326	0.753547	0.135102
		vital_status.demographic	0.494263	0.221054	0.556551	0.961887	1	0.637195	0.524937	0.795091	0.268128	0.0994409	0.0455835
		tumor_stage.diagnoses	0.0402496	0.685772	0.564728	0.05536	0.302043	0.117918	0.704292	0.21115	0.205332	0.716778	0.179083
		Clinicopathological features were assessed using the chi-square test.

## Sheet: TCGA READ chisq_test_pvalue_mat
		Table S5-3. Correlation of MARCH1-11 expression in colorectal cancer tissues with different clinicopathological features in TCGA READ
			MARCH-1	MARCH-2	MARCH-3	MARCH-4	MARCH-5	MARCH-6	MARCH-7	MARCH-8	MARCH-9	MARCH-10	MARCH-11
		age_at_initial_pathologic_diagnosis	0.10722	0.053239	0.589181	0.0862973	0.827554	0.163596	0.163596	0.747329	0.0133937	0.747329	1
		history_of_neoadjuvant_treatment	1	1	1	0.494318	1	0.494318	0.494318	1	0.494318	1	1
		pathologic_M	0.638367	0.89844	1	1	0.89844	0.57272	0.425514	1	0.100921	0.115863	0.227809
		pathologic_N	0.792274	0.0482298	0.627695	0.663219	0.98946	0.364305	0.958486	0.33704	0.905712	0.936411	0.727569
		pathologic_T	0.35915	0.316716	0.772239	0.172778	0.288879	0.446652	0.27274	0.764976	0.746353	0.904922	0.50757
		gender.demographic	0.879891	0.290169	0.552402	0.991779	0.754632	1	0.991779	0.650317	1	1	0.50645
		race.demographic	1	0.340979	0.536335	0.67891	0.825738	0.358577	0.468414	0.298551	0.0430205	0.198545	0.150181
		vital_status.demographic	1	0.113421	0.0562402	0.641583	0.13018	0.744375	0.944424	1	0.641583	1	0.78621
		tumor_stage.diagnoses	0.382271	0.83528	0.755869	0.331266	0.825972	0.176116	0.589481	0.440122	0.148139	0.228121	0.773153
		Clinicopathological features were assessed using the chi-square test.

## Sheet: GSE12945 chisq_test_pvalue_matr
	Table S5-4. Correlation of MARCH1-8 expression in colorectal cancer tissues with different clinicopathological features in GSE12945
		MARCH-1	MARCH-2	MARCH-3	MARCH-5	MARCH-6	MARCH-7	MARCH-8
	Tumor_Localization	0.600531	0.549402	0.420242	0.350585	0.625908	0.64398	0.442618
	Vital_Status	0.747866	0.747866	0.747866	1	0.747866	0.335373	0.335373
	Rezidiv	0.704873	0.468772	0.268915	1	1	0.468772	0.251559
	Gender	0.79857	0.443918	1	0.79857	0.79857	1	1
	age_at_diagnosis	0.581666	0.0275375	0.270502	1	1	1	1
	Grading	0.309629	0.611453	1	0.611453	1	0.611453	1
	pT	0.539652	0.645493	0.116807	0.00852779	0.000756362	0.0617778	0.116807
	pN	0.396211	0.0388735	1	0.070424	0.266281	0.800737	0.820031
	pM	0.671327	0.671327	0.353987	0.671327	0.195317	0.353987	0.671327
	UICC	0.714841	0.488547	0.395436	0.112741	0.0319897	0.0865144	0.835442
	RectumOrColon	1	0.610709	0.30862	0.30862	1	0.610709	1
	Clinicopathological features were assessed using the chi-square test.
