# Supplementary material for: Membrane-associated RING-CH protein (MARCH8) is a novel glycolysis repressor targeted by miR-32 in colorectal cancer
Source: J Transl Med. 2022 Sep 5;20:402. doi: 10.1186/s12967-022-03608-z (PMC9446774; doi:10.1186/s12967-022-03608-z)
Supplement: Supplementary file 3 — Additional file 3: Table S6. Correlation of MARCH8 expression in colorectal cancer tissues with different clinicopathological features in GSE12945. [file 12967_2022_3608_MOESM3_ESM.xlsx]

## Sheet: GSE39582 MARCH8_chisq_test
		Table S6-1 Correlation of MARCH8 expression in colorectal cancer tissues with different clinicopathological features in GSE39582
		gender
			Female	Male	chi_square	pvalue
		low	132	151	0.349471	0.554413
		high	124	159
		age_at_diagnosis_Y
			<60	>=60	chi_square	pvalue
		low	80	203	0.692449	0.405333
		high	70	212
		TNM_stage
			0	I	II	III	IV	chi_square	pvalue
		low	0	8	119	120	36		5.58868e-05
		high	4	25	145	85	24
		TNM_T
			T0	T1	T2	T3	T4	chi_square	pvalue
		low	0	4	18	194	59		0.291258
		high	1	7	27	173	60
		TNM_N
			N+	N0	N1	N2	N3	chi_square	pvalue
		low	5	130	85	52	3		0.0005064
		high	1	172	49	46	3
		TNM_M
			M0	M1	chi_square	pvalue
		low	236	37	2.51221	0.112968
		high	246	24
		Tumor_location
			distal	proximal	chi_square	pvalue
		low	173	110	0.0664944	0.796511
		high	169	114
		chemotherapy_adjuvant
			N	Y	chi_square	pvalue
		low	156	119	0.0953294	0.757508
		high	160	114
		chemotherapy_adjuvant_type
			5FU	FOLFIRI	FUFOL	other	chi_square	pvalue
		low	36	9	24	2		0.117582
		high	43	2	27	1
		RFS_event
			0	1	chi_square	pvalue
		low	179	98	2.97496	0.0845621
		high	201	79
		OS_event
			0	1	chi_square	pvalue
		low	178	103	1.55448	0.212475
		high	193	88
		MMR_status
			dMMR	pMMR	chi_square	pvalue
		low	22	240	14.7122	0.000125233
		high	53	204
		cimp_status
			-	+	chi_square	pvalue
		low	202	37	2.1727	0.140479
		high	203	54
		cin_status
			-	+	chi_square	pvalue
		low	42	180	4.89947	0.0268649
		high	68	174
		TP53_mutation
			M	WT	chi_square	pvalue
		low	107	82	0.811468	0.367687
		high	83	79
		KRAS_mutation
			M	WT	chi_square	pvalue
		low	122	151	5.01888	0.0250724
		high	95	177
		BRAF_mutation
			M	WT	chi_square	pvalue
		low	17	230	4.40091	0.0359197
		high	34	231
		cit_molecularsubtype
			C1	C2	C3	C4	C5	C6	chi_square	pvalue
		low	71	37	33	32	96	14	43.5781	2.82091e-08
		high	45	67	42	27	56	46
		age_at_diagnosis
			<60	>=60	chi_square	pvalue
		low	80	203	0.578058	0.447075
		high	71	212

## Sheet: GSE12945 MARCH8_chisq_test
		Table S6-2 Correlation of MARCH8 expression in colorectal cancer tissues with different clinicopathological features in GSE12945
			Vital_Status
				0	1	chi_square	pvalue
			low	23	8		0.335373
			high	27	4
			Rezidiv
				0	1	chi_square	pvalue
			low	22	6		0.251559
			high	25	2
			Gender
				0	1	chi_square	pvalue
			low	14	17	0	1
			high	14	17
			age_at_diagnosis
				<60	>=60	chi_square	pvalue
			low	10	21	0	1
			high	9	22
			Grading
				2	3	chi_square	pvalue
			low	16	15	0	1
			high	15	16
			pT
				2	3	4	chi_square	pvalue
			low	11	17	3		0.116807
			high	5	25	1
			pN
				0	1	2	chi_square	pvalue
			low	19	6	6	0.396825	0.820031
			high	17	8	6
			pM
				0	1	chi_square	pvalue
			low	29	2		0.671327
			high	27	3
			UICC
				I	II	III	IV	chi_square	pvalue
			low	8	11	10	2		0.835442
			high	5	12	11	3
			RectumOrColon
				Colon	Rectum	chi_square	pvalue
			low	15	16	0	1
			high	14	17
			Clinicopathological features were assessed using the chi-square test.

## Sheet: GSE41258 MARCH8_chisq_test
		Table S6-3 Correlation of MARCH8 expression in colorectal cancer tissues with different clinicopathological features in GSE41258
		Age
			<60	>=60	chi_square	pvalue
		low	27	64	0.621585	0.430459
		high	33	58
		Gender
			F	M	chi_square	pvalue
		low	47	44	1.08018	0.298656
		high	39	52
		T
			1	2	3	4	chi_square	pvalue
		low	2	11	71	7		0.134845
		high	2	23	60	6
		N
			0	1	2	chi_square	pvalue
		low	41	25	25	2.78844	0.248027
		high	52	21	18
		M
			0	1	chi_square	pvalue
		low	63	28	0	1
		high	62	29
		Stage
			I	II	III	IV	chi_square	pvalue
		low	9	28	26	28	5.10598	0.164199
		high	19	20	23	29
		Status
			0	1	chi_square	pvalue
		low	40	51	0	1
		high	40	51
		Recurrence
			No	Yes	chi_square	pvalue
		low	54	17	0.118425	0.73075
		high	49	19
		Microsattelite_instability
			MSI-high	MSI-low	MSS	chi_square	pvalue
		low	17	11	54	2.7773	0.249412
		high	18	5	62
		P53_mutation_status
			Mutant	Wild-type	chi_square	pvalue
		low	45	25	0.0236562	0.877763
		high	45	28
		Anatomic_Location
			Ascending colon	Cecum	Descending colon	Hepatic Flexure	Rectosigmoid	Rectum	Sigmoid colon	Splenic Flexure	Transverse colon	chi_square	pvalue
		low	14	17	11	0	8	9	24	1	7		0.892747
		high	17	12	14	1	10	5	23	1	8

## Sheet: TCGA-COAD MARCH8_chisq_test
		Table S6-4 Correlation of MARCH8 expression in colorectal cancer tissues with different clinicopathological features in TCGA-COAD
		age_at_initial_pathologic_diagnosis
			<60	>=60	chi_square	pvalue
		low	69	185	0.0644542	0.79959
		high	66	190
		history_of_neoadjuvant_treatment
			No	Yes	chi_square	pvalue
		low	253	1		0.623534
		high	253	3
		pathologic_M
			M0	M1	chi_square	pvalue
		low	185	44	2.55186	0.110164
		high	185	28
		pathologic_N
			N0	N1	N2	chi_square	pvalue
		low	148	58	48	0.567552	0.752935
		high	157	56	43
		pathologic_T
			T1	T2	T3	T4	chi_square	pvalue
		low	5	42	177	30	0.422344	0.935589
		high	6	43	172	34
		gender.demographic
			female	male	chi_square	pvalue
		low	118	136	0.286966	0.592171
		high	126	130
		race.demographic
			american indian or alaska native	asian	black or african american	white	chi_square	pvalue
		low	0	6	26	122		0.237249
		high	2	5	39	119
		vital_status.demographic
			Alive	Dead	chi_square	pvalue
		low	195	59	0.0674468	0.795091
		high	200	56
		tumor_stage.diagnoses
			stage i	stage ii	stage iii	stage iv	chi_square	pvalue
		low	37	102	67	44	4.51282	0.21115
		high	45	103	72	28

## Sheet: TCGA-READ MARCH8_chisq_test
		Table S6-5 Correlation of MARCH8 expression in colorectal cancer tissues with different clinicopathological features in TCGA-READ
		age_at_initial_pathologic_diagnosis
			<60	>=60	chi_square	pvalue
		low	27	61	0.103789	0.747329
		high	30	58
		history_of_neoadjuvant_treatment
			No	Yes	chi_square	pvalue
		low	88	0		1
		high	87	1
		pathologic_M
			M0	M1	chi_square	pvalue
		low	67	12	1.50714e-30	1
		high	67	13
		pathologic_N
			N0	N1	N2	chi_square	pvalue
		low	40	24	21	2.17511	0.33704
		high	50	22	15
		pathologic_T
			T1	T2	T3	T4	chi_square	pvalue
		low	4	16	61	6		0.764976
		high	7	14	58	8
		gender.demographic
			female	male	chi_square	pvalue
		low	43	45	0.205501	0.650317
		high	39	49
		race.demographic
			asian	black or african american	white	chi_square	pvalue
		low	1	4	37		0.298551
		high	0	2	50
		vital_status.demographic
			Alive	Dead	chi_square	pvalue
		low	73	15	0	1
		high	72	16
		tumor_stage.diagnoses
			stage i	stage ii	stage iii	stage iv	chi_square	pvalue
		low	16	23	31	12	2.70062	0.440122
		high	18	30	22	14
